# Supplementary material for: Development and validation of the Maudsley Modified Patient Health Questionnaire (MM-PHQ-9)
Source: BJPsych Open. 2021 Jul 2;7(4):e123. doi: 10.1192/bjo.2021.953 (PMC8281039; doi:10.1192/bjo.2021.953)
Supplement: Supplementary file 1 [file bjosup.zip]

Archive with 2 entries (2 files):
- S2056472421009534sup001.docx
- S2056472421009534sup002.docx
